# Supplementary material for: FMRP activity and control of Csw/SHP2 translation regulate MAPK-dependent synaptic transmission
Source: PLoS Biol. 2023 Jan 26;21(1):e3001969. doi: 10.1371/journal.pbio.3001969 (PMC9879533; doi:10.1371/journal.pbio.3001969)
Supplement: S1 Data — (XLSX) [file pbio.3001969.s011.xlsx]

## Sheet: Figure 1
Fig. 1B							Fig. 1D
EJC amplitude (nA)	w1118	csw5	UH1/w1118	UH1>cswWT	UH1/w1118	UH1>cswA72S	EJC (nA)	elav/w1118	elav>PTPN11N308D	UH1/w1118	UH1>PTPN11Q510E	UH1>PTPN11Q510P
	218.46	265.9	27.35	222.98	204.59	217.31		32.23	229.7	221.72	218.05	255.52
	102.29	242.93	133.8	206.78	195.29	194.02		142.71	221.3	155.46	181.16	179.87
	157.93	191.53	130.14	208.14	266.18	200.91		121.8	274.67	65.8	280.23	216.82
	141.41	167.25	185.31	147.96	131.42	291.34		234.85	200.48	187.29	170.62	225.01
	145.63	313.64	253.94	275.27	157.72	221.64		179.82	266.3	206.48	132.56	219.42
	145.18	184.72	228.52	122.32	98.2	259.05		115.55	199.71	145.08	246.42	227.41
	173.08	318.22	275.62	143.27	250.33	258.28		145.51	181.86	177.55	303.02	231.11
	123.59	250.67	225.26	200.26	207.41	223.3		136.43	178.85	169.68	226.54	185.8
	181.09	238.47	307.03	148.22	169.05	180.88		133.75	189.72	166.2	186.3	150.37
	173.89	292.52	183.02	192.92	183.5	233.8		172.58	179.14	182.73	171.27	179.67
		230.83	218.24	180.13	149.86	223.77		146.57		164.85	267.52	228.94
		257.95	175.05	225.36	234.44	294.15		102.75		161.54	224.64	307.71
		231.05	183.39		157.05	203.53				199.58	221.37	189.49
		297.21	150.05		189.55	245.13				160.36	220.18	331.23
			136.57		219.94	258.17				169.03	295.87	232.86
			117.32		259.77					233.11	287.51	233.2
			115.13							219.6	286.02	279.23
			195.4							203.59	160.17
										153.18	241.17
										155.13
										209.02
										217.3
Average	156.3	248.8	180.1	189.5	192.1	233.7		138.7	212.2	178.4	227.4	227.9
SEM	10.28	12.51	15.74	12.52	11.86	8.708		13.95	11.13	7.727	11.64	11.28
Statistics
D'Agostino & Pearson	Norm	Norm	Norm	Norm	Norm	Norm		Norm	Norm	Not norm	Norm	Norm
Outliers	0	0	0	0	0	0		0	0	N/A	N/A	N/A
t-test		<.0001		0.6706		0.0091			0.0007
Kruskal-Wallis												0.0006

## Sheet: Figure 2
Fig. 2B							Fig. 2D			Fig. 2E			Fig. 2G			Fig. 2H			Fig. 2J			Fig. 2K
EJC amp (nA)	UH1/TRiP Ctl	UH1>Csw RNAi	elav/TRiP Ctl	elav>Csw RNAi	24B/TRiP Ctl	24B>Csw RNAi	mEJC Freq (Hz)	w1118	csw5	mEJC Amp (nA)	w1118	csw5	mEJC Freq (Hz)	UH1/w1118	UH1>cswA72S	mEJC Amp (nA)	UH1/w1118	UH1>cswA72S	mEJC Freq (Hz)	elav/w1118	elav>PTPN11N308D	mEJC Amp (nA)	elav/w1118	elav>PTPN11N308D
	173.15	252.35	129.31	289.04	139.84	158.61		1.08882	2.0208		1.22362	0.87254		0.937414	2.52185		0.69275	1.06983		1.51267	2.43555		1.01497	0.80401
	165.38	223.74	145.32	284.73	138.02	220.46		1.01237	1.21456		0.80452	0.95186		0.776988	2.02864		0.68602	0.98103		1.05088	2.16387		0.7755	0.71808
	256.23	268.56	111.85	300.59	114.72	145.28		0.478928	1.21291		0.69192	0.99487		0.805524	1.87192		1.02533	0.98268		0.746659	1.25442		0.44842	0.62951
	127.82	283.68	121.34	255.59	161.53	180.31		0.789497	1.31104		0.98588	0.81158		1.14631	0.95653		0.78737	0.70862		1.19078	1.38095		0.75146	0.728
	94.53	291.39	176.17	121.02	172.81	181.21		1.17723	1.40069		1.28134	0.91364		1.40995	1.11044		0.75242	1.06548		0.733085	2.3088		0.60801	0.86672
	120.61	288.5	215.74	239.96	109.7	190.03		1.61739	2.69867		1.0495	0.88214		1.00106	1.93333		0.84226	0.78335		1.61634	2.22881		0.6659	0.74282
	185.58	200.15	165.52	312.28	166.74	238.97		0.999644	0.625747		0.99143	0.79018		0.871093	1.66463		0.73918	0.95209		0.50221	1.96365		0.89591	0.93233
	103.45	232.88	163.56	223.79	136.78	144.95		0.797795	0.232856		0.96099	0.73324		1.51228	1.86355		0.7787	0.73561		0.824762	2.17224		0.56517	0.98843
	115.34	137.91	188.03	187.26	220.32	108.79		0.811575	1.14815		0.92829	0.86393		0.765853	0.946501		1.0084	0.74322		1.20734	1.31962		0.62991	1.38785
	181.38	152.39	123.2	182.44	204.57	142.01		1.10003	2.08077		0.87979	1.08769		0.259687	0.870181		0.7118	0.77537		1.01543	1.47828		0.80604	1.07377
			182.53			162.54		0.456531	2.13777		0.78356	1.06053		2.30847	1.75436		0.9127	0.73304		1.18661	1.3802		0.78846	0.74042
			196.54					0.402573			0.79262			0.890949	2.8443		0.74059	0.83226		1.04141	1.38498		0.7795	0.7
								0.73189			0.99319			0.936828	3.29788		0.84916	0.79144		1.52511			0.63205
								1.01523			0.8766			0.87338	1.43006		0.67349	0.66946
								0.478842			0.92963			1.26905			0.97229
														1.09268			0.7613
														1.41725			1.34846
														0.818691			0.99095
														1.36684			0.69171
														1.88248			0.79415
Average	152.3	233.2	159.9	239.7	156.5	170.3		0.8639	1.462		0.9449	0.9057		1.117	1.792		0.838	0.8445		1.089	1.789		0.7201	0.8593
SEM	15.65	17.45	9.678	19.45	11.41	11.24		0.08566	0.2162		0.04086	0.03338		0.1004	0.1943		0.03702	0.03662		0.09299	0.132		0.04135	0.06115
Statistics
D'Agostino & Pearson	Norm	Norm	Norm	Norm	Norm	Norm		Norm	Norm		Norm	Norm		Norm	Norm		Not norm	Norm		Norm	Not norm		Norm	Not norm
Outliers	0	0	0	0	0	0		0	0		0	0		0	0		N/A	N/A		N/A	N/A		N/A	N/A
t-test		0.0029		0.001		0.4009			0.0087			0.4886			0.0021
Mann-Whitney																		0.7957			0.0006			0.1683

## Sheet: Figure 3B
Fig. 3B
Cumulative EJC (nA)					w1118								csw5										elav/w1118											elav>PTPN11N308D
		Pulse #
		0	0	0	0	0	0	0		0	0	0	0	0	0	0		0	0	0	0	0	0	0	0	0	0	0		0	0	0	0	0	0	0	0	0
		1	147.095	133.175	165.283	167.315	165.263	180.762		147.263	264.175	185.811	227.495	168.775	196.952	222.209		98.5449	117.688	105.481	181.794	196.85	165.326	188.298	111.768	42.7238	156.9	186.921		232.438	147.475	225.447	224.154	213.405	175.508	175.713	212.038	215.382
		2	279.45	274.377	320.373	313.915	310.824	363.473		283.769	496.184	352.162	451.942	324.198	407.386	418.986		184.266	233.284	208.702	352.633	349.828	322.425	365.382	208.415	56.496	316.647	334.447		454.406	254.61	415.396	441.664	387.057	332.091	350.6	408.662	406.525
		3	411.957	411.905	469.757	442.724	441.765	538.062		414.898	733.236	511.891	679.387	500.846	611.81	631.042		256.906	341.77	318.228	517.524	498.526	472.569	503.978	300.896	68.5543	490.991	471.264		665.822	364.499	605.364	636.506	550.962	491.636	513.233	593.226	581.855
		4	545.013	540.405	611.42	568.024	561.302	716.95		548.175	975.066	664.264	901.098	661.112	807.2	841.338		340.149	440.083	409.798	677.501	616.247	636.802	641.076	394.328	78.9945	660.91	615.728		866.535	470.598	787.071	830.02	702.497	633.806	666.5	781.785	766.673
		5	662.354	676.244	742.981	684.961	675.793	878.805		671.142	1219.19	816.974	1122.63	842.419	991.976	1059.91		416.825	544.18	513.553	835.632	731.801	788.634	761.615	473.691	86.0422	828.128	762.571		1053.07	578.201	965.635	1010.58	871.38	774.6	829.989	977.693	934.878
		6	794.342	803.961	863.586	794.191	774.344	1029.88		781.841	1442.89	964.19	1320.79	1026.3	1164.13	1261.42		485.535	637.821	603.38	993.299	864.028	932.57	891.798	554.492	96.6784	994.509	904.25		1250.91	683.353	1109.38	1200.2	1021.46	906.327	949.226	1158.96	1089.38
		7	925.873	940.516	987.274	900.151	859.737	1168.9		897.906	1646.01	1097	1532.42	1199.06	1353.53	1470.63		557.007	738.109	696.798	1150.73	968.634	1065.19	1002.84	636.169	110.237	1146.61	1033.95		1416.15	776.996	1271	1384.84	1158.53	1048.02	1065.41	1332.71	1220.76
		8	1060.88	1058.61	1119.6	999.861	934.276	1306.54		1029.08	1838.25	1231.71	1729.83	1367.02	1540.74	1670.36		622.019	830.655	788.782	1298.76	1074.41	1196.1	1135.28	720.804	123.775	1297.73	1164.78		1588.01	872.979	1446.4	1573.01	1288.19	1195.18	1185.96	1516.35	1337.57
		9	1190.61	1173.13	1226.9	1089.1	1022.96	1453.37		1157.55	2037.89	1371.08	1946.51	1534.34	1718.14	1879.77		712.111	924.312	879.217	1444.02	1183.92	1334.63	1259.05	797.841	137.393	1450.56	1293.77		1753.03	968.352	1599.43	1764.84	1420.17	1350.35	1304.44	1688.73	1480.35
		10	1312.26	1290.76	1345.92	1186.83	1111.53	1576.78		1284.85	2200.7	1506	2162.64	1709.36	1886.99	2088		790.592	1020.8	971.858	1583.75	1285.63	1463.08	1379.66	868.357	150.711	1588.45	1432.88		1899.44	1060.52	1766.4	1943.73	1557.69	1526.37	1433.07	1869.23	1575.4
		11	1441.59	1416.81	1451.23	1275.39	1190.08	1708.55		1419.37	2337.32	1655.2	2364.18	1873.32	2061.88	2301.82		861.714	1115.98	1060.62	1705.52	1408.73	1589.19	1484.38	935.404	162.492	1729.06	1561.54		2059.63	1155.68	1927.02	2121.56	1686.04	1676.29	1603.96	2047.55	1672.35
		12	1566.47	1529.74	1567.11	1369.97	1267.79	1841.08		1559.73	2449.79	1788.83	2562.38	2044.43	2243.61	2487.51		936.3	1211.2	1149.34	1829.01	1528.44	1719.5	1606.46	1005.92	171.58	1869.78	1692.72		2230.68	1257.82	2086.08	2296.82	1821.31	1824.13	1756.9	2224.63	1776.16
		13	1691.59	1641.73	1672.03	1460.54	1329.97	1968.05		1691.27	2554.3	1939.92	2759.46	2206.92	2412.72	2691.87		1013.6	1304.31	1237.71	1948.07	1640.86	1838.42	1719.78	1081.84	180.103	2011.78	1816.33		2440.71	1340.77	2245.88	2477.52	1965.33	1983.99	1889.95	2391.09	1878.37
		14	1817.47	1749.74	1780.58	1548.49	1408.35	2094.7		1807.35	2686.6	2070.36	2961.39	2377.63	2579.79	2880.46		1092.73	1387.07	1327.86	2064.63	1751.89	1965.16	1836.43	1156.11	187.762	2156.41	1942.94		2604.88	1427.83	2408.16	2645.12	2093.47	2142.36	2021.36	2566.05	1952.88
		15	1946.72	1851.75	1888.06	1638.27	1472.73	2231.4		1930.36	2818.91	2215.44	3147.58	2539.66	2758.65	3069.79		1168.58	1488.32	1415.81	2183.03	1872.86	2084.84	1949.59	1231.31	202.439	2301.17	2062.52		2778.92	1516.32	2577.34	2820.85	2225.04	2285.95	2156.66	2729.11	2053.69
		16	2071.75	1965.86	1993.38	1724.19	1539.23	2365.9		2030.15	2956.64	2346.63	3343.21	2700.94	2932.47	3278.2		1250.35	1579.49	1506.07	2297.21	1990.02	2202.24	2062.39	1307.48	216.46	2434.74	2190.48		2950.88	1603.51	2726.64	2991.99	2349.09	2437.44	2293.73	2909.16	2175.68
		17	2193.79	2071.44	2101.84	1811.34	1606.01	2497.18		2170.36	3097.96	2480.94	3537.48	2860.81	3099.66	3490.36		1341.42	1666.5	1595.89	2406.07	2111.93	2330.51	2184.47	1386.4	232.995	2563.95	2323.69		3124.81	1687.74	2883.11	3161.47	2473.59	2592.44	2430.51	3084.59	2314.55
		18	2318.76	2176.18	2209.81	1902.18	1669.33	2617.3		2298.29	3237.3	2609.05	3721.57	3025.53	3258.28	3696.82		1421.38	1756.04	1681	2515.96	2223	2459.01	2305.26	1466.43	248.292	2702.22	2453.91		3303.43	1779.65	3050.3	3326.2	2592.17	2739.94	2557.54	3257.24	2413.31
		19	2428.8	2274.8	2313.02	1995.06	1745.02	2743.51		2429.67	3381.72	2732.55	3919.69	3176.9	3422.07	3891.26		1496.62	1845.61	1768.51	2629.41	2331.47	2583.18	2411.03	1541.96	261.809	2839.92	2574.94		3471.89	1868.85	3220.56	3493.56	2722.59	2876.02	2695.35	3424	2517.93
		20	2548.16	2378.9	2418.88	2082.22	1810.47	2870.84		2556.99	3510.48	2859.99	4120.6	3330.19	3599.46	4094.41		1567.07	1937.28	1850.18	2747	2443.44	2708.63	2521.85	1614.99	273.575	2976.97	2698.34		3650.81	1956.08	3378.58	3663.27	2860.47	3003.84	2819.53	3594.05	2634.15
		21	2669.28	2490.97	2533.36	2162.95	1877.36	3001.65		2677.31	3640.4	2977.67	4315.37	3476.09	3770	4280.85		1642.39	2027.19	1935.43	2862.84	2551.62	2815.5	2636.51	1681.65	282.817	3107.52	2816.84		3801.92	2041.81	3540.24	3836.91	2990.26	3127.72	2949.18	3769.85	2750.07
		22	2787.48	2589.79	2637.63	2241.14	1934.41	3116.5		2792.86	3765.69	3105.54	4500.32	3622.43	3933.2	4477.61		1710.19	2116.86	2021.49	2979.49	2664.68	2925.91	2744.01	1756.2	295.455	3229.62	2949.33		3973.47	2125.6	3704.03	3994.81	3127.5	3273.14	3086.02	3936.44	2875.31
		23	2902.71	2694.93	2743.41	2322.77	1984.68	3248.25		2908.79	3895.04	3226.3	4690.61	3773.96	4104.44	4679.2		1789.95	2208.18	2108.19	3095.14	2768.91	3041.35	2855.72	1831.01	312.386	3362.46	3068.62		4113.31	2220.83	3866.03	4157.13	3250.65	3413.37	3214.67	4114.77	2987.89
		24	3022.8	2790.46	2847.47	2394.63	2032.47	3367.12		3009.84	4030.52	3348.3	4877.37	3927.31	4257.2	4884.72		1864.8	2301.35	2196.43	3214.99	2869.5	3154.69	2969.39	1903.67	328.364	3499.09	3183.96		4243.19	2306.87	4021.94	4321.99	3378.05	3505.55	3339.72	4284.22	3109.52
		25	3135.22	2890.11	2946.69	2476.53	2084.14	3486.86		3137.83	4175.87	3473.98	5059.57	4075.93	4423.7	5077.58		1944.66	2397.68	2283.6	3336.55	2982.42	3278.36	3072.49	1979.91	343.206	3638.3	3306.61		4388.4	2394.52	4177.17	4481.02	3508.77	3622.72	3477.51	4456.05	3236.21
		26	3253.26	2992.22	3047.03	2558.42	2147.63	3605.9		3238.83	4314.32	3601.12	5240.18	4223.99	4584.42	5272.44		2018.11	2483.72	2383.16	3458.41	3096.88	3403.29	3181.43	2057.48	357.391	3766.65	3435.88		4513.28	2482.69	4338.93	4643.02	3643.75	3746.15	3609.08	4630.58	3360.67
		27	3369.66	3092.11	3142.27	2645.31	2206.5	3725.49		3371.03	4454.7	3734.89	5430.6	4365.36	4748.96	5483.89		2093.28	2571.52	2476.51	3569.72	3205.61	3504.28	3288.54	2134.73	371.72	3900.57	3568.18		4658.27	2566.92	4495.73	4802.25	3761.98	3875.09	3739.48	4813.81	3500.02
		28	3485.81	3189.19	3238.98	2725.92	2252.74	3840.71		3501.27	4595.5	3858.29	5608.88	4509.78	4907.51	5662.29		2188.47	2668.78	2557.64	3685.01	3321.31	3616.31	3395.38	2200.43	388.87	4018.28	3694.36		4806.76	2654.74	4650.11	4965.17	3884.6	4001.36	3871.95	4997.61	3625.28
		29	3604.46	3286.88	3340.61	2806.45	2309.43	3962.05		3630.28	4713.26	3987.36	5785.24	4654.59	5069.08	5861.77		2275.17	2758.99	2650.14	3799.78	3425.89	3750.04	3496.98	2270.2	405.262	4142.8	3811.71		4972.03	2748.36	4808.05	5125.13	4018.25	4130.32	4009.77	5171.53	3762.93
		30	3717.74	3384.23	3447.54	2896.84	2359.22	4091.18		3748.41	4830.44	4118.12	5961.46	4798.29	5219.53	6061.84		2347.45	2845.68	2732.75	3920.05	3532.82	3849.93	3595.55	2348.08	421.325	4274.5	3932.49		5205.02	2836.72	4957.8	5277.07	4137.03	4254.33	4138.66	5348.9	3897.44
		31	3827.58	3472.58	3561.01	2973.63	2405.21	4209.86		3870.19	4964.16	4245.98	6132.6	4945.67	5368.5	6250.82		2427.01	2939.8	2827.62	4035.23	3629.86	3961.24	3719.93	2423.33	436.928	4412.4	4062.05		5372.49	2922.65	5117.24	5437.31	4259.6	4395.37	4274.99	5530.17	4020.45
		32	3945.59	3564.71	3656.28	3052.74	2460.87	4331.72		3983.92	5097.4	4373.42	6306.96	5086.1	5528.38	6438.99		2521.96	3023.52	2911.56	4154.48	3728.3	4061.99	3826.52	2496.53	452.11	4534.88	4195.89		5531.06	3009.93	5278.48	5588.66	4379.06	4513.84	4418.35	5704.19	4163.02
		33	4052.49	3664.35	3764.4	3132.41	2502.91	4450.55		4101.28	5233.29	4492.62	6484.05	5225.69	5687.81	6632.68		2623.03	3118.22	2996.68	4270.35	3832.68	4162.45	3928.17	2573.61	465.598	4666.57	4319.12		5705.08	3098.95	5439.97	5746.66	4497.58	4646.49	4547.81	5874	4299.55
		34	4161.38	3766.19	3871.46	3210.86	2551.49	4574.62		4221.04	5371.08	4628.37	6661.63	5368.63	5846.85	6823		2717.16	3203.63	3077.46	4390.46	3930.69	4264.41	4030.96	2641.99	478.773	4798.73	4450.17		5856	3179.64	5591.81	5905.97	4626.36	4759.08	4677.31	6051.56	4435.35
		35	4272	3864.97	3971.07	3293.08	2605.21	4698.38		4350.12	5509.6	4753.34	6834.79	5501.89	5997.03	7012.75		2797.86	3287.87	3162.75	4503.76	4037.38	4393.93	4130.94	2723.67	485.894	4934.35	4574.38		6029.43	3270.68	5740.21	6058.1	4754.66	4862.72	4805.7	6220.92	4589.19
		36	4392.33	3958.17	4080.93	3367.18	2655.98	4819.06		4472.68	5649.49	4883.17	7006.29	5642.23	6161.41	7206.59		2883.38	3372.96	3244.55	4616.39	4142.77	4508.63	4242.74	2797.53	498.604	5051.79	4695.72		6197.75	3365.81	5900.64	6207.8	4879.44	4985.94	4941.82	6399.53	4727.03
		37	4502.93	4057.86	4185.12	3452.22	2714.6	4939.76		4603.77	5780.8	5008.77	7190.57	5782.43	6326.42	7407.33		2951.3	3457.33	3327.5	4728.95	4239.8	4617.96	4352.06	2867.98	506.268	5170.94	4814.75		6356.25	3449.23	6047.23	6360.95	5004.62	5120	5069.52	6570.95	4867.56
		38	4620.79	4151.43	4285.43	3537.69	2766.79	5050.69		4715.05	5923.41	5135.95	7363.55	5925.44	6482.98	7592.01		3021.3	3554.9	3408.93	4846.41	4315.75	4737.14	4457.24	2933.6	515.597	5306.94	4939.66		6542.93	3533.31	6194.45	6516.93	5132.12	5237.89	5198.25	6743.28	5005.13
		39	4727.78	4250.18	4390.35	3618.29	2812.25	5173.4		4826.06	6059.94	5260.76	7530.34	6065.24	6638.45	7782.47		3104.59	3644.22	3493.06	4959.7	4394.85	4858.57	4554.85	3010.25	526.866	5439.37	5063.61		6719.31	3625.69	6339.4	6669.97	5259.89	5349.38	5324.76	6925.74	5149.34
		40	4835.72	4346.02	4493.53	3699.28	2863.13	5295.1		4931.67	6192.15	5388.87	7692.67	6214.4	6788.2	7976.09		3177.09	3735.73	3567.84	5074.72	4499.13	4983.73	4652.34	3081.56	540.812	5572.46	5189.45		6894.96	3708.28	6492.65	6806.71	5380.54	5461.61	5451.24	7101.06	5284
		41	4942.26	4434.82	4591.28	3784.99	2911.14	5417.2		5050.92	6335.97	5520.76	7862.06	6349.78	6957.01	8166.6		3244.34	3824.34	3644.89	5187.88	4578.54	5113.37	4749.44	3152.18	554.243	5699.64	5311.59		7049.36	3802.11	6628.44	6955.43	5509	5574	5574.67	7271.84	5428.88
		42	5046.97	4529.97	4691.35	3866.29	2960.84	5538.36		5165.52	6466.15	5654.61	8027.51	6491.85	7122.32	8354.83		3318.86	3911.02	3728.49	5300.46	4662.37	5224.57	4853.48	3226.38	568.775	5829.19	5435.61		7212.36	3889.76	6789.6	7108.93	5630.77	5687.74	5690.69	7440.09	5557.4
		43	5148.96	4618.8	4790.8	3941.53	3010.87	5665.77		5288.3	6605.15	5779.01	8196.85	6636.66	7291.09	8544.97		3396.38	3995.08	3807.53	5414.21	4751.24	5333.56	4966.35	3301.44	580.768	5948.55	5560.86		7364.57	3969.51	6937.7	7260.89	5757.59	5819	5818	7621.44	5692.78
		44	5258.55	4717.02	4891.14	4016.69	3062.74	5788.33		5392.95	6749.65	5908.1	8358.64	6774.04	7453.52	8732.71		3466.05	4076.67	3891.11	5530.4	4856.02	5445.71	5076.91	3376.53	592.654	6085.94	5680.45		7530.59	4057.67	7087.87	7426.82	5872.83	5936.1	5927.59	7794.64	5853.98
		45	5361.51	4801.58	4988.8	4088.55	3115.91	5896.38		5500.17	6893.4	6033.02	8522.34	6909.68	7626.22	8916.66		3539.5	4162.58	3964.65	5642.86	4933.81	5559.71	5181.62	3448.73	602.008	6204.74	5797.44		7695.17	4156.46	7237.67	7577.51	5991.01	6041.98	6044.55	7956.31	5992.94
		46	5466.83	4900.72	5091.52	4159.27	3170.53	6011.8		5619.02	7039.08	6164.41	8693.59	7046.19	7784.96	9104.21		3612.63	4258.38	4045.49	5755.55	5027.72	5666.75	5282.67	3528.87	611.366	6336.66	5913.64		7845.65	4246.69	7386.9	7725.41	6114.15	6164.1	6170.65	8129.09	6130.22
		47	5571.38	4994.52	5187.13	4235.25	3213.3	6123.12		5729.57	7177.92	6290.29	8865.23	7180.23	7944.38	9303.18		3688.08	4347.46	4128.43	5870.57	5112.16	5775.41	5378.84	3606.22	624.213	6457.05	6042.65		8007.12	4327.1	7540.71	7874.48	6237.32	6283.96	6300.84	8304.15	6271.23
		48	5680.24	5091.31	5290.92	4316.31	3257.54	6236.72		5852.42	7321.34	6428.83	9035.52	7325.37	8105.61	9481.45		3766.62	4433.43	4208.88	5976.07	5201.36	5884.1	5473.09	3680	636.416	6582.3	6173.6		8178.07	4416.92	7683.99	8018.53	6354.04	6398.08	6432.17	8476.26	6411.9
		49	5787.51	5185.5	5385.19	4389.85	3297.87	6355.24		5967.76	7460.99	6556.72	9204.39	7465.22	8254.65	9669.62		3844.27	4523.61	4284.63	6089.66	5290.15	5995.77	5581.85	3748.53	646.668	6698.84	6296.35		8341.9	4510.81	7831.78	8162.28	6461.58	6515.87	6559.94	8647.01	6544.1
		50	5899.35	5268.8	5475.49	4459.12	3340.71	6472.05		6082.39	7598.55	6684.4	9361.65	7604.49	8405.44	9845.94		3908.85	4611.66	4363.83	6197.15	5366.39	6108.64	5685.01	3822.07	659.692	6817.91	6414.65		8503.42	4599.05	7992.36	8317.6	6583.41	6635.65	6677.26	8816.07	6693.29
		51	6000	5357.99	5582.24	4538.61	3385.58	6575.75		6198.98	7740.45	6814.23	9525.92	7735.51	8575.13	10037.8		3974.72	4694.9	4436.7	6310.56	5450.5	6215.08	5784.48	3896.26	669.987	6871.38	6536.65		8668.7	4679.64	8144.08	8470.81	6710.49	6757.14	6799.02	8986.45	6832.65
		52	6107.67	5449.65	5683.56	4614.87	3443.5	6694.73		6322.68	7886.51	6943.17	9692.93	7875.37	8731.07	10217.4		4046.81	4780.73	4524.89	6419.11	5526.48	6324.48	5886.39	3966.77	681.612	6993.17	6656.69		8834.71	4770.39	8279.85	8621.08	6836.34	6881.32	6922.25	9164.87	6968.63
		53	6211.09	5540.45	5782.35	4693.35	3496.84	6806.85		6439.85	8042.1	7073.33	9857.76	8012.73	8885.84	10402.6		4122.31	4866.31	4602.57	6529.77	5612.73	6432.08	5990.01	4040.52	695.394	7113.02	6788.78		8997.35	4853.52	8419.96	8772.32	6956.36	6995.78	7048.31	9357.52	7112.58
		54	6311.52	5626.8	5880.34	4768.05	3537.63	6918.03		6555.92	8206.16	7208.29	10023.3	8152.61	9050.07	10588.9		4193.57	4955.32	4679.32	6638.25	5687.58	6546.07	6085.81	4113.22	704.944	7159.55	6918.48		9163.86	4937.7	8569.04	8921.95	7074.15	7109.03	7180.12	9524.65	7245.41
		55	6418.21	5719.88	5985.47	4845.65	3577.87	7038.8		6667.19	8371.6	7331.45	10188	8289.1	9213.77	10784.5		4259.75	5047.25	4755.06	6745.46	5776.61	6657.06	6182.98	4183.58	715.591	7267.76	7046.66		9316.85	5021.05	8706.58	9071.29	7198.38	7225.08	7299.9	9702.62	7390.94
		56	6515.56	5809.15	6078.09	4919.28	3621.94	7148.12		6781.04	8533.44	7464.98	10349.1	8426.61	9362.65	10968		4329.49	5128.95	4826.37	6851.5	5879.46	6760.98	6275.94	4258.97	728.08	7315.93	7170.32		9493.11	5105.23	8858.81	9209.7	7328.54	7327	7430.61	9883.42	7521.71
		57	6623.14	5897.9	6175.96	4994.96	3655.2	7270.99		6894.27	8697.14	7593.27	10496.1	8565.17	9513.92	11148.3		4407.78	5216.39	4899.61	6959.88	5968.97	6879.58	6370.26	4329.34	738.305	7433.26	7291.53		9661.12	5183.66	8994.9	9349.06	7446.68	7445.76	7557.85	10067.8	7659.57
		58	6724.15	5987.77	6275.27	5071.95	3691.79	7383.35		7006.22	8864.02	7715.06	10656.8	8709.44	9672.5	11330.8		4483.78	5296.1	4974.35	7066.8	6043.9	6989.98	6464.09	4403.03	751.122	7486.22	7413.01		9809.59	5260.54	9143.62	9487.77	7571.18	7560.58	7690.24	10247.5	7808.66
		59	6829.01	6069.27	6375.95	5144.15	3746.35	7487.49		7121.37	9037.2	7844.85	10820.1	8841.63	9834.73	11507.5		4562.71	5381.96	5047.99	7175.83	6117.48	7099.17	6549.91	4476.31	768.25	7534.18	7539.75		9973.34	5339.31	9290.06	9632.26	7686.3	7683.59	7811.64	10419.6	7951.45
		60	6927.46	6162.93	6474.67	5219.34	3792.69	7591.39		7224.69	9208.39	7976.44	10987.5	8979.46	9997.7	11682.1		4636.66	5469.47	5121.82	7280.33	6197.85	7219.87	6648.19	4552.24	784.159	7581.1	7665.66		10133.5	5419.66	9432.33	9771.4	7811.63	7817.42	7934.93	10594.9	8092.34
		61	7038.85	6252.94	6571.44	5297.15	3839.74	7706.13		7341.7	9377.11	8112.83	11157.5	9113.83	10164.1	11864.1		4706.48	5551.72	5197.94	7382.15	6268.52	7331.06	6740.98	4618.59	798.957	7628.66	7784.45		10292.9	5500.39	9572	9912.92	7939.1	7931.31	8063.5	10774.4	8246.56
		62	7146.15	6346.16	6667.48	5369.81	3899.76	7827.25		7448.4	9542.63	8237.99	11318.2	9250.98	10314.9	12057.8		4778.37	5638.76	5280.04	7486.32	6349.79	7438.59	6838.83	4685.23	806.434	7664.38	7921.82		10458.3	5581.78	9716.92	10050.9	8057.72	8070.54	8179.22	10954.9	8383
		63	7247.38	6432.29	6767	5440.12	3952.76	7941.35		7559.8	9715.62	8369.61	11482.6	9380.61	10465.3	12241.4		4844.81	5722.74	5359.54	7590.21	6441.07	7557.66	6939.65	4762.26	818.032	7720.39	8038.3		10631.3	5659.68	9859.52	10199.6	8175.47	8188.34	8299.98	11122.6	8538.25
		64	7350.46	6519.7	6867.77	5515.74	4007.49	8059.64		7668.79	9896.23	8501.15	11639.5	9513.56	10617.4	12421.9		4911.02	5802.18	5436.47	7695.57	6526.76	7670.77	7031.55	4826.91	830.632	7761.73	8161.99		10784.1	5737.73	10008.2	10337.5	8291.78	8309.78	8421.85	11298.8	8685.62
		65	7452.85	6607.08	6966.31	5588.4	4071.76	8173.5		7781.14	10059.9	8626.66	11796.8	9634.08	10774.8	12600.9		4985.64	5888.08	5513.24	7803.05	6606.97	7779.11	7125.98	4899.61	843.073	7803.22	8283.17		10951.5	5814.53	10151.6	10469.1	8416.82	8426.56	8544.65	11473.3	8835.81
		66	7552.89	6702.76	7061.89	5656.33	4139.53	8285.6		7883.14	10232.9	8761.54	11949.5	9769.85	10930.3	12778.4		5063.69	5964.52	5596.11	7915.27	6670.78	7890.84	7219.67	4969.26	857.784	7847.09	8408.45		11108.9	5896.47	10286	10608	8531.55	8540.3	8666.66	11651.2	8984.41
		67	7655.73	6796.75	7149.6	5728.19	4207.19	8400.88		7985.84	10407	8888.87	12110	9907.79	11089.3	12962.1		5136.44	6054.82	5674.52	8016.71	6743.82	8002.77	7312.93	5041.41	865.646	7902.25	8525.67		11263	5978.85	10432.4	10753.3	8655.14	8653.45	8786.72	11825.9	9131.97
		68	7760.74	6877.52	7245.85	5794.14	4284.22	8514.02		8090.1	10575.2	9022.99	12263.7	10035.5	11245.8	13134.9		5203.57	6140.48	5753.81	8115.6	6826.95	8114.81	7411.77	5120.23	876.521	7954.24	8649.43		11416.8	6058.95	10566.1	10889.9	8770.69	8763.16	8906.33	12002.7	9290.75
		69	7867.37	6964.95	7338.26	5864.73	4360.47	8628.47		8206.75	10730	9149.11	12421.5	10158.7	11388	13327.6		5275.23	6226.73	5835.5	8222.12	6908.93	8224.63	7510	5191.58	886.962	7996.69	8770.5		11572.1	6140.16	10712	11041.9	8882.35	8869.12	9020.72	12178.7	9439.8
		70	7972.26	7059.97	7439.15	5927.68	4433.2	8741.59		8318.73	10908	9276.9	12577.2	10287.1	11538.5	13504.7		5347.45	6308.69	5916.9	8329.72	6999.32	8332.29	7605.24	5264.95	897.556	8038.57	8885.91		11731	6218.63	10857.3	11191.7	8996.39	8981.6	9129.91	12341.4	9579.35
		71	8077.39	7145.9	7537.41	5998.39	4508.96	8845.86		8421.01	11083.5	9408.42	12736.5	10422	11694	13690.7		5422.51	6395.08	5985.35	8434.74	7074.92	8444.38	7712.81	5338.94	912.823	8085.4	9014.51		11882.2	6297.15	10996.8	11337.6	9119.9	9092.39	9245.49	12525.8	9722.96
		72	8176.85	7231	7643.01	6066.53	4576.35	8950.43		8531.8	11253.9	9544.07	12900.1	10548.6	11859.5	13867.2		5503.96	6476.59	6072.38	8537.92	7156.82	8555.79	7818.6	5414.37	920.613	8132.29	9141.93		12044	6381.28	11121.3	11487.3	9242.35	9197.03	9365.69	12692.3	9866.01
		73	8280.06	7320.15	7737.64	6137.83	4650.29	9057.42		8634.93	11424.1	9680.03	13054.7	10676	12016.7	14050.5		5582.59	6559.64	6149.93	8640.42	7237.74	8666.3	7916.61	5484	931.952	8186.81	9261.78		12202.1	6465.36	11255.1	11633	9350.52	9300.07	9473.65	12874.3	10009.5
		74	8379.88	7405.82	7834.96	6212.22	4711.77	9170.31		8742.76	11606.6	9808.23	13209.6	10806.8	12173	14223		5651.91	6638.76	6222.14	8738.3	7314.58	8778.6	8022.98	5558.53	945.423	8235.63	9372.5		12359.8	6546.1	11391.8	11783.4	9475.46	9415.45	9593.61	13051.7	10158
		75	8478.33	7489.14	7923.83	6282.54	4779.12	9282.89		8840.33	11789.9	9935.42	13371.4	10940.6	12327.2	14403		5722.8	6725.04	6303.97	8842.78	7384.5	8886.67	8125.5	5629.7	959.341	8292.36	9491.8		12515.7	6629.17	11538.8	11937.8	9596.98	9532.89	9703.87	13229.9	10304.5
		76	8576.51	7567.81	8011.35	6347.1	4854.2	9387.78		8937	11960.4	10068.9	13520.2	11069.6	12480	14575.6		5795.48	6803.91	6373.18	8944.22	7466.28	8996.86	8229.7	5706.08	970.821	8345.89	9625.54		12656.6	6713.98	11685.5	12086.8	9716.54	9641.15	9821.4	13406	10456.1
		77	8681.58	7652.53	8106.32	6415.64	4918.4	9497.86		9040.7	12125.7	10203.2	13675	11197.7	12625.4	14754		5875.31	6874.52	6445.93	9047.13	7561.5	9103.71	8328.8	5771.3	981.318	8392.91	9748.72		12830.4	6804.01	11817.4	12224.4	9828.3	9756.9	9923.92	13575.6	10605.9
		78	8791.17	7738.1	8198.21	6484.2	4980.41	9605.45		9141.12	12291.4	10332.8	13830.4	11325.4	12785.9	14922.9		5945.44	6963.29	6525.45	9155.23	7639.56	9205.58	8417.56	5841.22	996.946	8442.75	9881.36		12987.9	6887.54	11959.6	12369.1	9951.38	9878.21	10029.7	13756.1	10754.6
		79	8885.22	7817.99	8287.29	6552.43	5055.91	9706.53		9256.49	12471.3	10456.7	13978.8	11450.3	12937.2	15112.8		6006.97	7047.2	6605.22	9260.38	7718.38	9314.2	8518.72	5914.59	1006.87	8487.9	10003.7		13139.5	6974.65	12097.2	12513.6	10074.8	9992.85	10143.9	13930.8	10903.5
		80	8983.22	7898.08	8381.77	6621.61	5117.88	9805.88		9354.58	12642.3	10583.3	14141.9	11573.4	13088.3	15284.2		6074.93	7129.77	6684.8	9360.44	7791.76	9424.48	8621.55	5988.65	1021.95	8533.57	10121.1		13306.6	7057.26	12236.9	12662	10190.3	10100.8	10253	14106.5	11058.4
		81	9075.87	7989.36	8476.2	6681.57	5194.04	9921.72		9445.73	12819.5	10717.3	14291.5	11694.4	13242.9	15462.7		6151.1	7211.73	6763.64	9456.51	7878.79	9533.12	8719.36	6058.28	1033.53	8591.02	10242.9		13468.6	7137.38	12372.7	12807.2	10315.9	10223.4	10357.1	14289	11216.8
		82	9173.71	8067.49	8561.49	6750.26	5256.21	10034.5		9554.11	13000.4	10850.2	14444	11824.1	13394.5	15626.1		6228.38	7288.31	6842.15	9565.67	7944	9638.77	8816.62	6132.77	1042.34	8634	10368		13622	7224.07	12514	12951.4	10435.5	10335.9	10463.5	14467.1	11363.7
		83	9268.07	8150.87	8652.47	6819.09	5322.81	10131.8		9662.13	13160.9	10976.6	14592.9	11958.9	13545	15802.8		6291.21	7372.74	6913.61	9673.81	8012.01	9743.17	8911.85	6198.79	1056.07	8679.56	10485.8		13781	7314.1	12652.3	13107.2	10552.4	10437.3	10579.9	14642.6	11503
		84	9377.35	8238.18	8749.33	6883.91	5381.98	10246.6		9764.11	13334.3	11098.7	14753.1	12089.6	13695.6	15966.2		6363.12	7452.45	6993.94	9777.81	8100.01	9852.36	9006.05	6270.58	1069.89	8741.12	10600.2		13925.2	7402.4	12796.4	13251.8	10676.1	10545	10693.8	14813.2	11645
		85	9474.73	8319.94	8844.67	6952.4	5446.37	10351.4		9880.25	13506.1	11225.5	14903.5	12216	13848.5	16142.3		6436.07	7540.19	7073.4	9881.9	8180.7	9959.46	9097.8	6339.83	1080.96	8788.3	10724.5		14092.4	7482.97	12936.6	13400.8	10796.6	10651.6	10805.9	14987.9	11792.4
		86	9585.27	8408.69	8950.47	7021.02	5503.72	10454.3		9993.65	13680.2	11352.8	15054	12341.8	14008.5	16315.3		6496.37	7619.42	7150.39	9981.17	8257.09	10063	9188.89	6411.74	1091.49	8834.98	10833.8		14250.9	7569.31	13076.3	13548.9	10921.3	10766.9	10906.1	15172.1	11946.3
		87	9687.47	8496.8	9042.42	7086.27	5565.35	10566.8		10081.4	13861.2	11477.5	15215.2	12472.6	14171.9	16489.5		6572.74	7705.88	7226.55	10079.3	8333.54	10172.7	9287.84	6485.54	1104.28	8881.46	10958.8		14399.3	7653.6	13208.1	13696.5	11031	10881.9	11022.6	15347.6	12097.4
		88	9786.96	8585.55	9131.84	7153.86	5638.96	10678.6		10182.5	14038.8	11602.1	15363.3	12596.9	14329.5	16659.5		6650.6	7788.54	7308.26	10181.2	8409.99	10288.4	9406.5	6560.72	1117.41	8924.73	11069.3		14546	7731.76	13350.8	13841.9	11145.1	10985.6	11150	15520	12256.5
		89	9892.27	8666.89	9225.86	7213.07	5702.08	10788.9		10282.9	14216.6	11733.3	15517.1	12721.8	14486.8	16819.8		6717.17	7872.81	7382.75	10286	8487.1	10402.3	9518.87	6631.14	1128.84	8967.04	11172.8		14688.2	7822.02	13487.6	13986.9	11267	11093.9	11256	15686.2	12395.4
		90	9992.8	8754.33	9325.19	7282.46	5768.26	10891.9		10386.4	14401.4	11858.2	15660.8	12844.7	14644.8	17006.3		6795.45	7948.6	7460.34	10390.5	8569.28	10509.2	9635.68	6709.19	1140.89	9016.73	11293.7		14843.1	7903.85	13621.8	14139.1	11384.3	11203.4	11368	15869	12551.2
		91	10091.3	8838.37	9417.97	7350.95	5844.96	11001.2		10478	14569.4	11983.2	15805.9	12968.1	14794.6	17172.2		6864.69	8026.58	7534.85	10491	8643.38	10605.1	9727.56	6786.16	1154.32	9065.51	11415.7		14996.2	7988.69	13761.9	14292.9	11499.9	11313.2	11488.4	16045.2	12687.4
		92	10181.4	8919.34	9514.47	7417.72	5922.65	11115.5		10566.4	14739.8	12108.4	15961.1	13093.9	14944.9	17347.7		6938.76	8105.9	7612.58	10589.7	8725.77	10710.1	9817.47	6857.96	1168.53	9120.36	11543.1		15150.6	8073.77	13904.1	14435.2	11616.6	11429.6	11607.6	16222.3	12846.4
		93	10283.4	8998.72	9603.09	7485.21	5994.69	11225.9		10667.6	14930.7	12231.9	16110.3	13221.6	15106.7	17508.5		7009.02	8187.24	7696.77	10696.1	8805.14	10813.6	9919.46	6924.08	1179.38	9173.02	11673.6		15295.5	8159.24	14036.7	14582.4	11729	11535.3	11728.2	16399.9	12996.6
		94	10382.8	9081.77	9696.9	7558.75	6070.89	11335.5		10760.5	15099.7	12358.9	16265.5	13341.2	15255.1	17679.2		7077.03	8265.4	7774.82	10804.2	8875.69	10934.6	10035.3	6999.05	1192.33	9218.04	11801		15450.5	8241.22	14166.6	14727	11835.2	11640	11845.9	16581.3	13154.3
		95	10481	9163.62	9792.73	7621.54	6149.71	11449.4		10857.7	15276.8	12489	16416.3	13462.3	15415.3	17855.7		7150.57	8343.24	7854.6	10903.9	8956.15	11048.8	10164.4	7073.8	1207.24	9277.42	11938.6		15614.3	8326.25	14304	14876.1	11951.5	11748	11976.2	16755.1	13294.9
		96	10588.8	9251.5	9887.18	7684.31	6226.24	11555.9		10954.7	15437.2	12611	16563.4	13583.2	15573.2	18023.5		7226.81	8427.28	7929.89	11010.3	9042.97	11158.7	10254.9	7148.63	1218.11	9335.89	12067.1		15763.9	8416.12	14447.1	15025.9	12076.3	11854.5	12087	16930	13439.8
		97	10686.9	9338.65	9977.81	7746.33	6302.23	11661.4		11049.8	15613.8	12743	16712.6	13707.1	15725.6	18212.3		7300.74	8509.84	8010.87	11115	9126.06	11275.9	10360.6	7222.08	1229.83	9376.66	12184.8		15907.8	8501.29	14590.7	15177.3	12197.5	11971.7	12196.3	17110.4	13599.5
		98	10788.3	9419.91	10076.8	7807.79	6379.27	11765.5		11132	15791.5	12868.7	16855.5	13830.4	15875.6	18387.2		7375.84	8590.47	8089.83	11220.1	9196.85	11388.2	10457.2	7298.11	1238.67	9432.58	12308.5		16057.4	8585.4	14715.8	15314.2	12322.3	12079.7	12319.9	17289	13755.5
		99	10888.9	9503.14	10174.1	7877.08	6445.04	11877		11233.6	15968.2	12994.5	17002.2	13940.8	16023	18554.2		7445.91	8668.18	8166.47	11315.9	9272.72	11502.3	10556.1	7371.57	1252.56	9482.03	12425.4		16201.6	8665.63	14848.9	15462.8	12437.7	12188.8	12435.9	17479.4	13906.6
		100	10983.5	9589.75	10278.5	7941.5	6513.67	11989.8		11332.9	16148.4	13119.4	17149.8	14079.3	16169.5	18723.3		7524.04	8747.86	8240.33	11419.6	9358.03	11610.8	10649.3	7445.57	1261.2	9515.8	12542.6		16371.3	8749.39	14987.5	15618.3	12563.1	12303.8	12542.2	17662.7	14065.6

## Sheet: Figure 3
Fig. 3C					Fig. 3D
RRP	w1118	csw5	elav/w1118	elav>PTPN11N308D	PPR	w1118	csw5	elav/w1118	elav>PTPN11N308D
	11624	12512.9	10448.6	19051.9		0.899793	0.926958	0.869863	0.954953
	10149	17829.7	12148.1	10182		1.06028	0.878238	0.98222	0.726462
	10877.9	14485.4	11443.3	17441.5		0.938331	0.895267	0.978581	0.84254
	8404.59	18935.4	15858.4	18175.6		0.876188	0.986601	0.939734	0.970358
	6893.5	15545.2	12995.5	14620.1		0.880788	0.920887	0.777131	0.813717
	12689	17853.1	16123.8	14318.4		1.01078	1.06846	0.950233	0.892173
		20672.7	14788.7	14595.8			0.885547	0.940445	0.995296
			10339.6	20554.7				0.864712	0.927302
			1751.42	16368.6				0.322352	0.887465
			13214.5					1.01814
			17417.9					0.789245
Average	10106	16833	12412	16145		0.9444	0.9374	0.8575	0.89
SEM	871.6	1058	1280	1037		0.03086	0.02579	0.05846	0.02838
Statistics
D'Agostino & Pearson			Not Norm	Norm				Not Norm	Norm
Shapiro Wilk	Norm	Norm				Norm	Norm
Outliers	N/A	N/A	N/A	N/A		N/A	N/A	N/A	N/A
t-test		0.0006					0.865
Mann-Whitney				0.0465					0.9408

## Sheet: Figure 4C
Fig. 4C
EJC Norm										w1118																				csw5																	Elav/w1118
		Time (sec)																																								Time (sec)
		0	1	1	1	1	1	1	1	1	1	1	1	1	1	1	1	1		1	1	1	1	1	1	1	1	1	1	1	1	1	1	1	1	1	1	1	1	1		0	1	1	1	1	1	1	1
		1	3.21921	2.9641	2.65144	1.46102	1.38539	1.4407	1.8487	1.546	2.75793	2.20897	1.10836	1.77759	2.68518	2.38046	3.53045	1.41739		1.47386	1.43477	1.13476	1.20531	1.12715	1.35394	1.78849	1.99499	1.15481	1.04386	1.76558	1.27015	1.06537	1.61565	1.92131	3.90791	1.23963	1.25797	1.53597	1.51028	1.11481		1	1.38021	1.88487	1.59985	1.96505	2.39873	2.16854	1.14191
		2	2.23711	12.7793	3.79115	1.94462	1.40277	1.60152	2.59703	1.19116	6.38785	2.37209	1.62538	2.59515	4.92795	3.86686	3.09814	1.65747		1.93527	1.72061	1.24275	1.06888	1.60757	2.19556	2.93803	2.3989	0.953365	0.956761	2.40139	2.25345	1.09423	1.58487	2.08089	5.66578	1.06254	1.46562	1.44961	1.58073	0.873131		2	1.60217	2.58496	1.99256	2.59285	3.52831	1.98972	1.1165
		3	2.4011	12.2633	4.82231	1.89323	1.66767	1.64517	2.35094	1.45447	7.32114	3.06273	1.62109	2.43301	5.95657	4.46972	1.89722	1.44178		2.123	1.63158	1.35489	0.930138	1.07883	2.9356	3.03661	2.66429	0.857637	0.966571	2.33372	2.59104	1.03037	1.59467	2.06634	5.70747	1.00189	1.63563	1.51603	1.49115	0.858028		3	1.62857	2.75283	1.91586	2.77502	3.65886	2.04641	1.03667
		4	2.4703	9.28945	4.88741	2.10149	1.36741	1.42332	2.1185	1.18691	6.15375	3.45633	1.78829	1.93179	5.43672	3.87383	1.87012	1.3683		1.81724	1.5271	1.19219	0.867102	1.36904	3.30088	2.75484	2.19646	0.772276	1.05184	2.55278	2.32874	1.06172	1.67622	1.81757	5.73547	0.953421	1.36028	1.54374	1.40785	0.680068		4	1.47561	3.34364	1.97958	2.92262	3.63323	2.50616	1.07705
		5	2.53447	8.78651	4.9398	2.1747	1.45286	1.78671	2.58182	1.26604	5.49796	3.58783	1.61369	1.85904	3.92797	3.13938	1.88773	1.37372		2.47745	1.93488	1.19778	0.883191	1.114	3.7349	2.6704	2.3189	0.776596	0.911074	2.78629	2.36361	1.02598	1.54834	2.0116	5.31175	0.897195	1.05813	1.58488	1.43935	0.658421		5	1.44466	2.97684	1.9313	3.05273	4.50571	2.47715	1.01207
		6	2.78074	7.97111	4.93814	1.89778	1.487	1.80027	2.3376	1.33315	3.65329	3.80519	1.86898	2.54023	5.44801	3.08656	2.00905	1.33553		2.31239	1.82105	1.16685	0.880275	1.26592	3.94441	1.91012	2.51534	0.750797	0.779328	2.46213	2.16959	1.07409	1.61544	1.93279	5.50223	0.979824	0.98495	1.63856	1.35023	0.652219		6	1.63383	3.07056	2.15755	2.92259	3.92056	2.54356	1.09954
		7	2.63755	11.5172	5.23428	2.23572	1.47365	1.97863	2.58473	1.43624	2.39424	2.91278	1.84368	2.58377	5.27881	2.88913	2.10685	1.38053		2.12476	2.21314	1.19203	0.947795	1.51581	3.54047	2.308	2.54941	0.703988	0.825689	2.76786	1.96043	1.04022	1.66071	1.89731	4.79326	0.895957	1.01853	1.86923	1.42332	0.711286		7	1.83118	3.35462	2.10018	3.51511	4.14923	2.54707	1.05523
		8	2.80152	7.86004	5.13443	2.4421	1.40083	1.92186	2.29905	1.50867	2.15194	3.24677	2.01453	2.32314	6.95288	1.95524	2.13948	1.28755		2.81978	1.8395	1.25314	0.879899	1.31312	3.9023	2.37268	2.36869	0.676278	0.787997	3.02791	2.18744	1.01885	1.60494	1.94067	5.14262	0.931806	1.11353	1.61845	1.35365	0.586272		8	1.76506	3.39079	2.22922	3.47788	4.23876	2.66811	1.06923
		9	2.91263	6.15011	6.02099	2.1341	1.46659	1.57594	2.31204	1.44843	2.58803	3.47214	2.02856	2.29175	6.96935	2.09362	2.42703	1.19906		2.58433	2.12355	1.35212	0.931575	1.43342	3.52211	2.43449	2.49154	0.782107	0.767512	2.90352	2.15003	1.03995	1.83673	1.84687	3.78594	0.955865	1.12669	1.6162	1.2971	0.560116		9	1.69463	3.56704	2.26067	3.21002	4.15065	2.59342	1.18829
		10	2.89901	6.94072	6.49591	2.28348	1.47173	1.99633	2.26356	1.31904	2.5184	4.17303	1.62834	2.41599	6.53003	2.36032	2.46306	1.3884		2.40395	2.03966	1.1953	0.881339	1.71649	3.02474	2.41837	2.74419	0.730162	0.764788	3.18305	1.9433	1.04607	1.83677	1.87816	3.67458	0.944485	1.06963	1.71673	1.3127	0.615497		10	1.88377	4.03155	2.20671	3.38675	4.588	2.76716	1.19029
		11	3.33019	5.54043	6.87491	2.52775	1.67492	2.12342	2.54149	1.74365	2.35902	3.77835	2.02477	2.5018	6.9261	1.93342	2.62034	1.18918		2.53219	1.84709	1.16039	0.872471	1.83431	3.7812	2.48401	2.71234	0.738732	0.823382	3.39035	2.23584	1.08628	1.99372	1.98236	3.63234	0.880355	1.17749	1.70325	1.44184	0.677884		11	1.77634	4.23423	2.4439	3.30743	4.40873	3.07102	1.33384
		15	3.07076	7.24636	8.39519	2.5967	1.54566	2.31988	2.92427	2.07408	3.2313	4.17994	1.09704	2.03594	6.59876	2.39725	3.60187	1.29299		3.11141	2.12479	1.19014	0.728901	2.23269	2.26505	2.78941	3.5988	0.744295	0.829936	4.00331	2.68759	1.14528	1.62774	1.78816	3.50508	0.939643	1.19201	1.82251	1.55323	0.731041		15	2.26943	4.85589	3.36424	4.81795	4.9242	3.35156	1.27608
		20	3.45203	8.12937	10.7254	2.51201	1.49775	2.45469	3.5953	2.84357	3.65125	4.4183	1.46362	2.37518	3.19095	2.57515	3.61288	1.249		4.59335	2.36905	1.20192	0.824684	2.81369	2.26769	2.79014	3.5475	0.697667	0.858154	4.89319	3.04677	1.13729	1.43281	1.99967	3.23	0.933397	0.907304	1.98499	1.7274	0.827275		20	2.73971	5.57998	3.71422	4.55416	5.59747	4.80562	1.44893
		30	3.4331	9.89111	10.8413	3.09285	1.85433	2.98107	3.84604	2.68673	4.94671	5.03022	1.32296	3.15106	7.22537	2.75324	4.00163	1.18776		11.0209	2.76002	1.27706	0.987745	3.40616	2.60062	2.50178	4.55105	0.758262	1.13854	6.586	4.52691	1.15208	1.32265	1.87058	2.64147	0.897704	0.850913	2.42682	1.91451	0.979933		30	3.93194	5.89167	4.7935	5.15278	6.38542	5.75915	1.61092
		40	3.14965	13.3077	13.7091	2.93182	1.96069	3.46484	4.28141	2.75304	5.1772	5.62525	1.32645	3.20606	7.19911	2.59047	4.10532	1.24843		9.33568	3.30256	1.12039	1.18774	5.01852	2.92394	2.52148	5.60819	0.744027	1.01697	7.61116	4.02133	1.09967	1.19532	1.88837	2.41462	0.822456	0.989706	2.58146	1.92199	1.11973		40	4.04334	5.64473	5.11257	5.40249	6.29137	5.70529	1.61998
		50	2.98599	10.4859	17.011	1.43238	1.96481	3.4674	3.75426	2.6632	5.59695	5.09925	1.34967	3.0378	7.24818	2.6827	4.05104	1.22835		9.1902	3.60305	1.13867	1.28471	6.15812	3.20951	2.36559	3.71195	0.684555	1.44723	7.94779	4.13227	1.22897	1.22917	1.93391	2.34682	0.86819	0.806337	2.86416	2.08614	0.938889		50	4.15138	5.13279	4.91173	4.9495	5.49441	7.02483	1.56661
		60	2.476	14.893	13.8092	1.33081	1.97269	3.75617	4.87923	2.23054	4.50027	4.89425	1.55902	2.90369	6.53288	2.54873	3.85827	1.17169		9.83345	3.48126	1.107	0.365	6.94783	2.55803	2.37262	2.53918	0.733026	1.42125	7.58107	2.52987	1.23777	1.22544	1.81052	2.61524	0.923944	0.808612	2.80099	2.15354	0.970778		60	3.87475	6.05142	5.02875	4.88368	5.39288	6.36559	1.69309
		10 after HFS	2.72134	3.22502	7.14327	1.6983	1.73406	2.82223	2.19954	2.30345	5.23513	6.44584	1.26668	2.47744	3.96012	2.25104	1.5431	1.30782		0.516293	2.0274	0.538979	0.877482	1.55806	2.23087	2.4857	1.60946	0.987445	2.14012	3.55195	2.62451	1.56129	1.13862	1.09857	1.34994	1.27795	1.20617	1.7942	1.81944	1.93507		10 after HFS	3.30969	7.34874	4.7498	3.67999	4.96499	6.14393	2.61636
										w1118																				csw5																	Elav/w1118
		Time (sec)																																								Time (sec)
		0	12.9761	6.52482	3.23484	7.758	25.5796	8.61742	8.09214	7.12274	6.17294	3.97557	15.5002	13.0296	7.74935	17.464	4.40847	21.936		5.26349	11.1207	33.054	31.2593	6.69691	19.1534	21.054	9.67609	65.2747	19.4394	8.51788	12.7766	61.3369	30.9932	17.8702	13.5352	30.8538	29.1013	14.6543	26.7675	31.4545		0	11.1666	6.53479	6.56277	4.3337	3.43955	4.68141	10.2818
		1	41.773	19.3402	8.577	11.3346	35.4378	12.4152	14.9599	11.0117	17.0245	8.78193	17.1798	23.1613	20.8084	41.5724	15.5639	31.0918		7.75764	15.9556	37.5083	37.6772	7.54839	25.9326	37.6549	19.3037	75.3801	20.292	15.039	16.2281	65.3464	50.0741	34.3342	52.8942	38.2474	36.6085	22.5085	40.4263	35.0659		1	15.4123	12.3173	10.4995	8.51593	8.25055	10.1519	11.7409
		2	29.0291	83.3826	12.2638	15.0864	35.8823	13.8009	21.0155	8.48431	39.4319	9.43041	25.1937	33.8137	38.1884	67.5308	13.658	36.3582		10.1863	19.1343	41.078	33.4125	10.7657	42.0525	61.8574	23.212	62.2306	18.5989	20.4547	28.7914	67.1166	49.1203	37.186	76.6874	32.7835	42.6515	21.243	42.3122	27.4639		2	17.8908	16.8922	13.0767	11.2367	12.1358	9.3147	11.4796
		3	31.157	80.0157	15.5994	14.6877	42.6585	14.1771	19.0242	10.3598	45.193	12.1761	25.1273	31.7012	46.1596	78.0593	8.36385	31.6268		11.1744	18.1443	44.7847	29.0754	7.22483	56.2268	63.933	25.7799	55.982	18.7896	19.8784	33.1046	63.1997	49.4241	36.9261	77.2517	30.9123	47.5989	22.2163	39.9142	26.9889		3	18.1856	17.9892	12.5733	12.0261	12.5848	9.58008	10.6589
		4	32.055	60.612	15.81	16.3034	34.9779	12.2653	17.1432	8.45409	37.9867	13.7409	27.7189	25.1704	42.1311	67.6525	8.24435	30.0151		9.56502	16.9824	39.4068	27.105	9.16831	63.223	58.0006	21.2531	50.4101	20.4472	21.7443	29.7533	65.1228	51.9514	32.4804	77.6306	29.4167	39.5859	22.6224	37.6847	21.3912		4	16.4775	21.85	12.9915	12.6658	12.4967	11.7324	11.074
		5	32.8877	57.3304	15.9795	16.8713	37.1637	15.3969	20.8925	9.01765	33.9386	14.2637	25.0126	24.2225	30.4392	54.8261	8.32201	30.1338		13.04	21.5172	39.5915	27.6079	7.46034	71.5361	56.2227	22.4379	50.6921	17.7108	23.7333	30.1989	62.9303	47.9879	35.9477	71.8955	27.6819	30.7929	23.2253	38.5277	20.7103		5	16.132	19.4531	12.6747	13.2296	15.4976	11.5966	10.4059
		6	36.0833	52.0101	15.9741	14.723	38.0369	15.5137	18.9162	9.4957	22.5515	15.1278	28.9696	33.0981	42.2185	53.9038	8.85682	29.2962		12.1712	20.2514	38.5689	27.5168	8.47778	75.5488	40.2158	24.3387	49.0081	15.1497	20.9722	27.72	65.8814	50.0677	34.5394	74.4737	30.2313	28.6634	24.0119	36.1422	20.5152		6	18.2443	20.0655	14.1595	12.6656	13.4849	11.9075	11.3053
		7	34.2253	75.1473	16.9321	17.3448	37.6956	17.0507	20.916	10.23	14.7795	11.58	28.5774	33.6655	40.9073	50.4557	9.288	30.2833		11.1837	24.6117	39.4014	29.6274	10.1513	67.812	48.5928	24.6683	45.9526	16.0509	23.5763	25.0476	63.8037	51.4706	33.9053	64.8777	27.6437	29.6405	27.3921	38.0987	22.3732		7	20.4481	21.9217	13.783	15.2335	14.2715	11.9239	10.8497
		8	36.353	51.2854	16.609	18.9458	35.8327	16.5615	18.6042	10.7459	13.2838	12.9078	31.2256	30.2695	53.8803	34.1463	9.43182	28.2436		14.8419	20.4565	41.4212	27.505	8.79385	74.7424	49.9545	22.9197	44.1438	15.3182	25.7913	27.948	62.4931	49.7422	34.6803	69.6063	28.7498	32.4052	23.7172	36.2338	18.4409		8	19.7097	22.1581	14.6298	15.0721	14.5794	12.4906	10.9937
		9	37.7947	40.1284	19.4769	16.5564	37.5147	13.5805	18.7093	10.3168	15.9758	13.8037	31.4431	29.8606	54.0079	36.563	10.6995	26.3025		13.6026	23.6153	44.693	29.1204	9.59952	67.4604	51.2558	24.1084	51.0518	14.92	24.7318	27.47	63.7872	56.9263	33.004	51.2434	29.4921	32.7882	23.6842	34.72	17.6182		9	18.9232	23.3098	14.8363	13.9113	14.2763	12.1409	12.2178
		10	37.618	45.287	21.0132	17.7153	37.6463	17.2032	18.317	9.39516	15.5459	16.5902	25.2395	31.4794	50.6035	41.2207	10.8583	30.4559		12.6532	22.6824	39.5094	27.55	11.4951	57.934	50.9164	26.5531	47.6611	14.8671	27.1128	24.8287	64.1625	56.9275	33.5632	49.7362	29.141	31.1276	25.1574	35.1376	19.3602		10	21.0353	26.3453	14.4822	14.6772	15.7806	12.9542	12.2383
		11	43.213	36.1503	22.2392	19.6103	42.8438	18.2984	20.5661	12.4196	14.5621	15.0211	31.3844	32.5975	53.6727	33.7653	11.5517	26.0858		13.3281	20.5409	38.3554	27.2728	12.2842	72.4228	52.2984	26.2449	48.2205	16.0061	28.8786	28.5664	66.6287	61.7917	35.4252	49.1644	27.1623	34.2667	24.9598	38.5944	21.3225		11	19.8356	27.6698	16.0388	14.3334	15.164	14.3767	13.7143
		15	39.8467	47.2812	27.1571	20.1452	39.5374	19.9914	23.6636	14.7731	19.9466	16.6177	17.0044	26.5274	51.1361	41.8656	15.8787	28.3631		16.3768	23.6291	39.3389	22.7849	14.9521	43.3834	58.7283	34.8223	48.5837	16.1335	34.0998	34.3382	70.2476	50.4488	31.9548	47.4419	28.9916	34.6891	26.7075	41.576	22.9945		15	25.3418	31.7322	22.0788	20.8796	16.937	15.69	13.1204
		20	44.7941	53.0427	34.6949	19.4882	38.3119	21.1531	29.0936	20.254	22.5389	17.5653	22.6864	30.9476	24.7278	44.9724	15.9273	27.3981		24.177	26.3454	39.7283	25.779	18.843	43.4341	58.7437	34.3259	45.54	16.682	41.6796	38.9273	69.758	44.4073	35.7347	43.7186	28.7989	26.4038	29.0886	46.238	26.0215		20	30.5932	36.464	24.3756	19.7364	19.2528	22.4971	14.8977
		30	44.5484	64.5377	35.0699	23.9943	47.433	25.6892	31.1227	19.1369	30.5358	19.998	20.5061	41.057	55.9919	48.0826	17.641	26.0547		58.0085	30.6933	42.2118	30.8762	22.8107	49.8108	52.6725	44.0363	49.4953	22.1326	56.0988	57.8384	70.6647	40.9931	33.4278	35.7528	27.6976	24.7627	35.5633	51.2465	30.8233		30	43.9063	38.5008	31.4587	22.3306	21.9629	26.961	16.5632
		40	40.8703	86.8305	44.3467	22.7451	50.1538	29.858	34.6458	19.6092	31.9586	22.3636	20.5603	41.7736	55.7884	45.24	18.0982	27.3855		49.1382	36.7267	37.0335	37.1278	33.6086	56.0033	53.0874	54.2653	48.5661	19.7694	64.831	51.3789	67.4502	37.047	33.7455	32.6824	25.3759	28.8018	37.8295	51.4469	35.2206		40	45.1503	36.8871	33.5527	23.4128	21.6395	26.7088	16.6564
		50	38.7467	68.4184	55.0277	11.1124	50.2591	29.8801	30.3799	18.9693	34.5496	20.2725	20.9202	39.5813	56.1687	46.8507	17.8589	26.9451		48.3725	40.0684	37.6376	40.1591	41.2403	61.473	49.8052	35.9172	44.6842	28.1333	67.6984	52.7963	75.3811	38.0959	34.5594	31.7647	26.787	23.4655	41.9721	55.8406	29.5323		50	46.3568	33.5417	32.2346	21.4496	18.8983	32.8861	16.1076
		60	32.129	97.1743	44.6705	10.3244	50.4606	32.3685	39.4834	15.8876	27.7799	19.4574	24.1652	37.8339	50.6256	44.511	17.0091	25.7021		51.7582	38.714	36.5909	11.4096	46.529	48.995	49.9532	24.5693	47.848	27.6283	64.5746	32.3231	75.9211	37.9804	32.3544	35.3978	28.5072	23.5317	41.0464	57.6449	30.5354		60	43.2678	39.5447	33.0025	21.1644	18.5491	29.8	17.4081
		10 after HFS	35.3125	21.0427	23.1073	13.1754	44.3566	24.3203	17.7989	16.4069	32.3161	25.6259	19.6338	32.28	30.6883	39.3122	6.80273	28.6884		2.7175	22.5461	17.8154	27.4294	10.4342	42.7288	52.3341	15.5733	64.4552	41.6028	30.2551	33.5322	95.7648	35.2896	19.6316	18.2716	39.4298	35.1012	26.2927	48.7019	60.8667		10 after HFS	36.958	48.0225	31.1718	15.948	17.0773	28.7623	26.9009
[truncated: 14 more columns]

## Sheet: Figure 4
Fig. 4D					Fig. 4E					Fig. 4E
EJC Norm	w1118	csw5	elav/w1118	elav>PTPN11N308D	EJC Norm	w1118	csw5	elav/w1118	elav>PTPN11N308D	EJC Norm	w1118	csw5	elav/w1118	elav>PTPN11N308D
	3.21921	1.47386	1.38021	0.980008		3.4331	11.0209	3.93194	2.20892		2.72134	0.516293	3.30969	1.57558
	2.9641	1.43477	1.88487	1.03527		9.89111	2.76002	5.89167	1.00823		3.22502	2.0274	7.34874	3.8435
	2.65144	1.13476	1.59985	1.81745		10.8413	1.27706	4.7935	3.35632		7.14327	0.538979	4.7498	2.92053
	1.46102	1.20531	1.96505	2.37984		3.09285	0.987745	5.15278	3.14418		1.6983	0.877482	3.67999	2.20816
	1.38539	1.12715	2.39873	1.00517		1.85433	3.40616	6.38542	1.12978		1.73406	1.55806	4.96499	1.42191
	1.4407	1.35394	2.16854	1.20291		2.98107	2.60062	5.75915	3.52866		2.82223	2.23087	6.14393	3.00031
	1.8487	1.78849	1.14191	1.11336		3.84604	2.50178	1.61092	1.93739		2.19954	2.4857	2.61636	3.44761
	1.546	1.99499	1.25843	1.15136		2.68673	4.55105	3.44902	2.76245		2.30345	1.60946	3.35898	2.97562
	2.75793	1.15481	1.59106	2.12319		4.94671	0.758262	4.83268	7.51166		5.23513	0.987445	4.80258	4.32138
	2.20897	1.04386		1.8545		5.03022	1.13854		4.47952		6.44584	2.14012		1.99436
	1.10836	1.76558		1.90532		1.32296	6.586		3.0393		1.26668	3.55195		0.700133
	1.77759	1.27015		0.675218		3.15106	4.52691		0.769223		2.47744	2.62451
	2.68518	1.06537				7.22537	1.15208				3.96012	1.56129
	2.38046	1.61565				2.75324	1.32265				2.25104	1.13862
	3.53045	1.92131				4.00163	1.87058				1.5431	1.09857
	1.41739	3.90791				1.18776	2.64147				1.30782	1.34994
		1.23963					0.897704					1.27795
		1.25797					0.850913					1.20617
		1.53597					2.42682					1.7942
		1.51028					1.91451					1.81944
		1.11481					0.979933					1.93507
Average	2.149	1.52	1.71	1.437		4.265	2.675	4.645	2.906		3.021	1.635	4.553	2.583
SEM	0.1877	0.1346	0.1415	0.1575		0.7031	0.5303	0.49	0.5303		0.4489	0.1594	0.5014	0.333
Statistics
D'Agostino & Pearson	Norm	Not Norm	Norm	Norm		Not Norm	Not Norm	Norm	Not Norm		Not Norm	Norm	Norm	Norm
Outliers	N/A	N/A	N/A	N/A		N/A	N/A	N/A	N/A		N/A	N/A	N/A	N/A
t-test				0.2294										0.0033
Mann-Whitney		0.0051					0.0093		0.0148			0.0029

## Sheet: Figure 5
Fig. 5B					Fig. 5D					Fig. 5F					Fig. 5G	mEJC Amp
	w1118 + DMSO	w1118 + Trametinib	csw5 + DMSO	csw5 + Trametinib		w1118 + DMSO	w1118 + Vorinostat	csw5 + DMSO	csw5 + Vorinostat	mEJC Freq (Hz)	w1118 + DMSO	w1118 + Trametinib	csw5 + DMSO	csw5 + Trametinib	mEJC amp (nA)	w1118 + DMSO	w1118 + Trametinib	csw5 + DMSO	csw5 + Trametinib
EJC amp (nA)	139.1	481.23	253.97	134.24	EJC amp (nA)	184.42	140.29	326.62	328.18		0.578151	1.75983	6.65106	0.803224		0.75428	0.91533	0.75783	0.77866
	158.04	226.96	278.03	318		118.33	117.32	210	237.45		1.91919	1.0346	5.62706	1.81598		1.06262	0.73983	0.58199	0.88953
	58.31	120.69	180.57	244		136.33	177.45	411.5	114.37		2.01095	1.87654	3.19244	1.86895		1.04331	0.80954	0.77432	0.8515
	213.77	256.92	293.91	218.04		161.01	191.01	155.4	176.85		0.48963	1.31118	2.10207	1.19133		0.6102	0.82357	0.68865	0.90135
	136.95	176.35	294.17	181.81		191.29	146.95	122.87	172.35		1.22312	0.261183	2.09322	1.9907		0.8691	0.75946	0.88288	0.823
	89.37	181.34	274.84	148.03		172.28	127.55	266.03	165.91		0.495516	0.840186	1.54483	1.55394		0.6355	0.61298	0.83287	0.8069
	255.14	180.28	136.76	101.33		224.56	135.68	245.73	236.54		0.894134	1.65581	1.02639	1.12593		0.89635	0.99562	0.93688	0.71245
	183.4	110.18	184.63	176.13		183.19	163.23	301.83	247.44		0.706429	1.15054	1.52771	0.738906		0.77909	1.53799	0.81191	0.82619
	61.02	173.5	174.5	148.41		146.74	171.4	206.81	262.76		0.682529	1.30751	0.877017	0.148798		0.7872	0.67734	0.99601	0.67076
	158.05	143.86	201.39	113.97		118.8	152.02	203.3	156.48		0.765598	1.4813	0.493647	0.350426		0.6498	0.75159	0.78476	0.80482
	162.04	194.25	225.65	149.71		93.71	201.07	184.08	170.71		2.03321	0.592457	1.42414	0.28051		0.74398	0.76883	0.5817	0.72292
	169.12	90.67	192.56	151.18		217.1	164.89	222.35	144.67		0.68896	0.826256	1.23676	0.202659		0.79482	0.7389	0.95831	0.62935
	208.79	143.5	180.89	208.32		224.65	191.77	204.73	213.01		0.326219	0.872974	1.53014	0.375175		0.70887	0.77251	0.81978	0.83094
	189.54	164.32	268.23	142		127.45	200.73	103.04	173.24		0.386487	1.06225	2.0182	0.969034		0.76388	0.72966	0.80739	0.80526
	141.24	124.28	241.39	176.16		94.81	202.22	177.81	225.68		1.01859	0.161255	2.14685	0.656495		0.72378	0.6666	0.78641	0.78221
	176.34	116.43	195.95	167.48		130.49	191.22	202.98	221.29		0.811886	0.948224	2.31143	2.00345		0.83388	0.79648	0.79141	0.66294
	96.72	64.72	191.42	96.29		130.3		176.63	153.98		0.230289	1.30673	2.01664	0.868099		0.65796	0.7787	0.80609	0.83209
	150.8	122.03	137.42	141.56		216.17		191.44	144.88		0.73177	1.75233	2.0523	1.14261		0.68691	0.68053	0.97469	1.01151
	133.59	139.84	195.07	224.87		190.61		267.7	73.01		0.623378	2.19898	1.20524	0.529558		0.83906	0.67547	0.9162	0.5074
	146.98	119.07	214.37	186.39		183.13		260.58	191.18		0.462676	1.33359	2.16327			0.73854	0.7378	0.87566
	145.68	236.03	254.93	62.97				256.88	77.22		1.16971	1.24625	1.37499			0.99382	0.87417	0.84278
	83.12	97.26	302.49	150.08				225.24	179.29		0.386383	0.285879				0.81723	0.69704
	186.83	113.36	234.69	143.25				346.24	159.24		0.946289	1.48437				0.74047	1.02133
	150.23	164.4	153.8	327.93				304.29	136.12		0.333467	0.161415				0.73163	0.71655
	157.06	191.18	164.95	197.51				351.39	130.48		2.62171	0.747456				1.03857	0.88293
	131.64	114.07	314.41	176.97							1.25819	0.517607				0.94394	0.8216
	204.94	171.9	254.74	175.68								0.428776					0.80051
	197.42	206.01	291.72									0.778369					0.7468
	135.94	86.6	310.22
	229.01	147.03	189.63
	193.55	190.49
	151.54	187.21
	190.91	110.96
	164.13	147.04
	200.04	165.54
	176.53
Average	159.1	161.7	226.2	172.7		162.3	167.2	237	179.7		0.9152	1.049	2.125	0.9798		0.8017	0.8046	0.8195	0.7816
SEM	7.348	12.01	9.792	11.37		9.462	7.014	14.72	11.55		0.1199	0.1031	0.3204	0.1424		0.02518	0.0325	0.02415	0.02577
Statistics
D'Agostino & Pearson	Norm	Not norm	Norm	Not norm		Norm	Norm	Norm	Norm		Not norm	Norm	Not norm	Norm		Norm	Not Norm	Norm	Norm
Outliers	N/A	N/A	N/A	N/A		0	0	0	0		N/A	N/A	N/A	N/A		N/A	N/A	N/A	N/A
Kruskal-Wallis				<0.0001										<0.0001					0.4371
One-Way ANOVA									<0.0001

## Sheet: Figure 6
Fig. 6C				Fig. 6E				Fig. 6E					Fig. 6G
	w1118	dfmr150M	csw5		w1118	csw5	dfmr150M		w1118	csw5	dfmr150M		Data sets from E/F.
	0.909635	0.988265	0.0188869		0.730217	0.799332	1.72487		1.07429	1.91118	2.15309
	1.09037	1.88343	0.198564		0.794825	0.685142	2.05843		1.60768	1.34775	2.4611			T-test
	1.04665	1.53655	0.446496		0.578464	2.15793	2.12755		1.67078	1.41386	2.71202		w1118	0.0003
	0.940393	1.5665	0.3321		1.52053	2.91009	1.46194		1.4379	1.03222	1.32521		csw5	0.0833
	0.956384	1.81316	0.220269		2.20718	1.42305	0.800835		1.54908	2.68347	1.95476		dfmr150M	0.014
	1.03829	1.52392	0.190232		0.689649	3.44092	1.58364		1.40184	2.61286	2.30317
					1.63172	0.586167	1.63172		2.00885	3.28703	1.6513
					0.423706	2.1389	1.38681		1.46494	3.66743	1.68934
					0.423706	3.19712	1.84841		1.75192	2.69568	1.22248
					0.6	3.00865	1.75677		1.91585	2.53487	1.59078
					1.62709	1.43343	2.73372		2.14236	1.17752	3.15562
					0.472046	1.01785	2.5781		1.88819	3.35792	2.19597
					1.06859	1.09484	1.16888		3.30259	2.79078	1.87089
					1.15159	1.82447	0.46513		1.68588	3.42882	2.78559
					0.750432	1.97643	1.09027		2.2513	2.70432	2.32219
					0.589625		1.44529		1.16715
					0.409798		1.30599		0.565418
					2.33084		1.32956		1.33314
					0.398612				0.916427
					0.564404				2.73199
					1.55647				1.58559
					1.06303
					1.63424
					0.783237
Average	0.997	1.552	0.2344		1	1.846	1.583		1.688	2.443	2.093
SEM	0.02908	0.1287	0.05899		0.1181	0.2458	0.1334		0.1317	0.2236	0.1425
Statistics
Shapiro-Wilk	Norm	Norm	Norm		Norm	Norm	Norm		Norm	Norm	Norm
Outliers	0	0	0		0	0	0		0	0	0
One-way ANOVA			<0.0001				0.0011				0.007

## Sheet: Sup Fig 1
Sup Fig. 1B					Sup Fig. 1C					Sup Fig. 1D					Sup Fig. 1E
Muscle size	w1118	csw5	UH1/w1118	UH1>cswA72S	NMJ Area	w1118	csw5	UH1/w1118	UH1>cswA72S	Branch	w1118	csw5	UH1/w1118	UH1>cswA72S	Bouton	w1118	csw5	UH1/w1118	UH1>cswA72S
	408	307	418	314		109.9	175.9	180.186	215.396		2	5	2	3		28	26	20	26
	324	374	491	437		192.6	233.2	176.616	219.544		2	4	4	3		18	26	20	26
	412	457	392	472		167.2	278.2	245.53	206.362		2	3	3	3		26	31	34	18
	380	380	382	401		163.4	300.8	152.307	150.896		3	4	1	3		29	21	20	32
	312	399	382	579		204.6	142.8	215.236	184.173		4	3	2	2		30	32	38	31
	276	363	459	390		192.3	201.5	209.042	176.19		3	3	3	2		29	25	37	20
	381	331	476	494		144.7	105.6	177.828	215.532		2	2	3	3		19	21	42	25
	459	400	441	460		187.1	442.2	218.578	215.86		3	2	3	2		19	17	20	23
	427	457	501	452		180.2	178.2	199.66	171.54		2	2	4	4		19	26	32	17
	474	499	428	415		106.8	180.3	146.331	215.803		3	4	3	3		19	43	26	21
	449	444	400	376		169.5	135.3	231.864	165.082		3	3	4	3		26	23	29	31
		519	339	353		137.8	185.8	199.233	154.561		7	3	3	3		35	38	31	26
		500	330	407		201.7	197.8	248.607	175.518		2	3	4	2		23	32	18	20
		355	430	410		165.4	254.3	196.219	291.734		2	2	4	3		28	21	24	16
		389	380	411		164.2	139.2	216.381	217.034		3	3	3	3		27	35	32	28
		435	360	385			94.3	167.184	203.985			3	3	2			19	16	24
		368	385	371			142.8	106.008	128.935			6	3	2			65	15	24
		553	397	465				126.131	296.775				4	2				31	22
		555	460	466				216.476	242.971				2	2				26	23
		470	458	389				226.571	192.488				3	3				30	29
								210.121	199.2				4	4				34	29
								190.897	172.9				3	3				32	20
								245.179	256.1				2	4				24	19
								148.1	151.6				1	1				13	31
								156	265.4				3	3				21	28
								143.1	199.5				3	3				28	28
								128.5	159				3	1				43	19
								226.3	193.7				3	3				28	31
								158.1	226.5				3	2				24	46
								95.1	427.8				2	6				19	50
Average	391.1	427.8	415.5	422.4		165.8	199.3	185.2	209.7		2.867	3.235	2.933	2.767		25	29.47	26.9	26.1
SEM	19.32	16.19	10.9	13.01		7.787	20.57	7.69	10.52		0.3362	0.2647	0.1511	0.1774		1.342	2.806	1.434	1.382
Statistics
D'Agostino & Pearson	Norm	Norm	Norm	Norm		Norm	Not norm	Norm	Not norm		Not norm	Norm	Norm	Not norm		Norm	Not Norm	Norm	Not Norm
Outliers	N/A	N/A	N/A	N/A		N/A	N/A	N/A	N/A		N/A	N/A	N/A	N/A		N/A	N/A	N/A	N/A
Mann-Whitney							0.4058		0.2078			0.1754		0.2484			0.3627		0.4819
T-test		0.1715		0.6866

## Sheet: Sup Fig 2
Sup Fig. 2B					Sup Fig. 2C					Sup Fig. 2C
BRP	w1118	csw5	UH1/w1118	UH1>cswA72S	GluRIIC	w1118	csw5	UH1/w1118	UH1>cswA72S		w1118	csw5	UH1/w1118	UH1>cswA72S
	1.00519	0.667671	1.68572	1.22604		0.843061	0.697791	1.71978	1.20959		1.19231	0.956835	0.980198	1.01361
	1.08242	0.767808	0.890532	0.939453		1.01291	0.746223	0.842134	0.854371		1.06863	1.02893	1.05747	1.09959
	0.799065	0.851763	1.55278	0.504749		0.78972	0.839809	1.32167	0.509176		1.01183	1.01423	1.17486	0.991304
	0.939702	1.16054	1.36133	1.39153		0.861394	0.981625	1.17492	1.31049		1.09091	1.18227	1.15865	1.10656
	1.0095	0.868286	0.785189	1.45013		0.961995	0.772627	0.711578	1.27557		1.04938	1.12381	1.10345	0.941441
	1.26014	0.773414	0.935523	1.20087		1.12231	0.749245	0.786831	1.2406		1.12281	1.03226	1.18898	1.07692
	1.07675	0.923469	1.31823	1.1248		0.853379	0.632653	1.32684	1.19844		1.26174	1.45968	0.993506	1.01149
	1.34127	1.42031	1.34757	1.33603		1.13667	1.2409	1.04328	1.48727		1.18	1.14458	1.29167	0.77931
	1.22099	1.35081	1.22821	1.21222		1.00552	0.925837	1.31594	0.910004		1.21429	1.45902	0.933333	1.67532
	1.26665	1.23803	1.22037	1.15905		1.15406	1.19699	1.15129	1.076		1.09756	1.03429	1.06	1.12245
	1.01223	0.883631	1.50396	1.52455		1.02547	1.352	1.4185	1.55444		0.987097	0.653571	1.06024	0.857143
	1.2768	1.12762	1.2085	1.20776		1.12142	1.3842	1.16237			1.13855	0.814634	1.03968
	1.02559	0.914352	1.41347	1.33237		1.15707	0.815972	1.20145			0.886364	1.12057	1.17647
	1.1867	1.36878	1.29344			0.982097	1.19461	1.19746			1.20833	0.555046	1.08015
	1.14325	1.68332				1.03607	1.15565				1.10345	1.40909
	1.34629	1.45916				1.12074	0.770673				1.20126	1.26263
	1.29853	1.40943				1.19284	0.694488				1.08861	1.82883
	1.21626	1.2979				0.915145	1.3135				1.32903	1.86885
	1.50551	1.52915				1.55803	1.01897				0.966292	1.16418
	1.13802	1.13219				0.884367	1.14336				1.28682	1.11111
	1.13105	1.3828				0.843655	0.918399				1.34066	1.20942
	1.04019	1.43622				1.02581	1.53618				1.01402	1.56383
	1.18614	1.61191				1.18614	1.01913				1	1.0493
	1.11807	0.969932				0.844625	0.963913				1.32374	0.951724
	1.67816	1.34472				1.14275					1.46853	1.39506
	1.18612					1.08728					1.09091
	1.42868					1.19437					1.19617
	1.67397					1.41905					1.17964
	1.45255					1.41204					1.02869
	1.40129					1.1955					1.17213
	1.45868					1.17034					1.24638
	1.24943					1.14694					1.08936
Average	1.224	1.183	1.267	1.201		1.075	1.003	1.17	1.148		1.145	1.176	1.093	1.061
SEM	0.03568	0.05834	0.0681	0.07162		0.03171	0.05146	0.07093	0.09015		0.0224	0.06233	0.02582	0.0694
Statistics
D'Agostino & Pearson	Norm	Norm	Norm	Not norm		Norm	Norm	Norm	Norm		Norm	Norm	Norm	Not norm
Outliers	0	0	N/A	N/A		0	0	0	0		0	0	N/A	N/A
Mann-Whitney				0.402										0.2671
T-test		0.5368					0.2145		0.849			0.6119

[truncated: 8 more sheets: Sup Fig 3, Sup Fig 4, Sup Fig 5, Sup Fig 6, Sup Fig 7, Sup Fig 8, Sup Fig 9, Sup Fig 10]
